# Supplementary material for: Relationship between Early Childhood Caries and Prolonged Coughing Episodes in a Cohort of Cambodian Children
Source: Int J Environ Res Public Health. 2022 Oct 7;19(19):12842. doi: 10.3390/ijerph191912842 (PMC9566348; doi:10.3390/ijerph191912842)
Supplement: Supplementary file 1 [file ijerph-19-12842-s001.zip]

Archive with 1 entries (1 files):
- ijerph-1903581-supplementary.pdf
